# Supplementary material for: Veneer type determines shear bond strength to CAD/CAM multilayer glass-fiber–reinforced polymer frameworks after thermomechanical aging
Source: BMC Oral Health. 2025 Dec 7;26:70. doi: 10.1186/s12903-025-07247-w (PMC12797663; doi:10.1186/s12903-025-07247-w)
Supplement: Supplementary file 1 — Supplementary Material 1. [file 12903_2025_7247_MOESM1_ESM.py]

# --- BMC Oral Health — ITT Hedges g for key pairwise contrasts (Google Colab cell/script) ---
# This script computes Hedges g (±95% CI) for CE vs CS/VS within each framework under ITT (PTF=1 → MPa=0).

import io, numpy as np, pandas as pd
from google.colab import files

print("Upload your dataset (.xlsx/.xls or .csv) with columns: CORE, VENEER, PTF, MPa")
uploaded = files.upload()
fname = next(iter(uploaded.keys()))
if fname.lower().endswith((".xlsx", ".xls")):
    df = pd.read_excel(io.BytesIO(uploaded[fname]))
else:
    df = pd.read_csv(io.BytesIO(uploaded[fname]))

# Normalize columns
df.columns = [c.strip().upper() for c in df.columns]
required = {"CORE","VENEER","PTF","MPA"}
missing = sorted(list(required - set(df.columns)))
if missing:
    raise ValueError(f"Missing required column(s): {missing} — expected {sorted(required)}")

# Normalize values
df["CORE"]   = df["CORE"].astype(str).str.strip().str.lower()
df["VENEER"] = df["VENEER"].astype(str).str.strip().str.lower()
veneer_map = {
    "ce":"ceramage", "ceramage":"ceramage",
    "cs":"cerasmart", "cerasmart":"cerasmart",
    "vs":"varseosmile", "varseosmile":"varseosmile",
}
df["VENEER"] = df["VENEER"].map(lambda v: veneer_map.get(v, v))
df["PTF"] = pd.to_numeric(df["PTF"], errors="coerce").fillna(0).astype(int)
df["MPA"] = pd.to_numeric(df["MPA"], errors="coerce")

# ITT outcome
df["MPa_ITT"] = np.where(df["PTF"] == 1, 0.0, df["MPA"])

def hedges_g_ci(x1, x2):
    x1 = pd.Series(x1).dropna().to_numpy()
    x2 = pd.Series(x2).dropna().to_numpy()
    n1, n2 = len(x1), len(x2)
    if n1 < 2 or n2 < 2:
        return np.nan, np.nan, np.nan, n1, n2, np.nan, np.nan
    m1, m2 = x1.mean(), x2.mean()
    s1, s2 = x1.var(ddof=1), x2.var(ddof=1)
    sp = np.sqrt(((n1 - 1) * s1 + (n2 - 1) * s2) / (n1 + n2 - 2))
    if sp == 0:
        return np.nan, np.nan, np.nan, n1, n2, m1, m2
    d = (m1 - m2) / sp
    J = 1 - (3 / (4*(n1+n2) - 9))  # Hedges & Olkin small-sample correction
    g = d * J
    se = np.sqrt((n1+n2)/(n1*n2) + (g**2)/(2*(n1+n2 - 2)))
    lo, hi = g - 1.96*se, g + 1.96*se
    return g, lo, hi, n1, n2, m1, m2

frameworks = sorted(df["CORE"].unique())
pairs = [("ceramage","cerasmart","CE vs CS"), ("ceramage","varseosmile","CE vs VS")]
rows = []
for fw in frameworks:
    sub = df[df["CORE"] == fw]
    for a, b, label in pairs:
        g, lo, hi, nA, nB, mA, mB = hedges_g_ci(sub.loc[sub["VENEER"]==a, "MPa_ITT"],
                                                sub.loc[sub["VENEER"]==b, "MPa_ITT"])
        rows.append({
            "Framework": fw.capitalize(),
            "Contrast": label,
            "n_CE": nA, "n_other": nB,
            "Mean_CE": None if pd.isna(mA) else round(mA, 2),
            "Mean_other": None if pd.isna(mB) else round(mB, 2),
            "Hedges_g": None if pd.isna(g) else round(g, 2),
            "95% CI lower": None if pd.isna(lo) else round(lo, 2),
            "95% CI upper": None if pd.isna(hi) else round(hi, 2),
        })

res = pd.DataFrame(rows, columns=[
    "Framework","Contrast","n_CE","n_other","Mean_CE","Mean_other","Hedges_g","95% CI lower","95% CI upper"
])

print("\nHedges g (ITT) — CE vs CS/VS within each framework:\n")
print(res.to_string(index=False))

out_name = "S_Hedges-g_ITT_key-contrasts.csv"
res.to_csv(out_name, index=False)
print(f"\nSaved: {out_name}")
files.download(out_name)

print("\nSuggested sentence for Results:")
lo, hi = res["Hedges_g"].min(), res["Hedges_g"].max()
if pd.notna(lo) and pd.notna(hi):
    print(f"Hedges g for CE versus CS/VS within each framework ranged from {lo:.2f} to {hi:.2f} under the ITT approach.")
else:
    print("Hedges g for CE versus CS/VS within each framework were computed under the ITT approach.")
