# Supplementary material for: Veneer type determines shear bond strength to CAD/CAM multilayer glass-fiber–reinforced polymer frameworks after thermomechanical aging
Source: BMC Oral Health. 2025 Dec 7;26:70. doi: 10.1186/s12903-025-07247-w (PMC12797663; doi:10.1186/s12903-025-07247-w)
Supplement: Supplementary file 2 — Supplementary Material 2. [file 12903_2025_7247_MOESM2_ESM.md]

# S2 — Readme: Hedges g (ITT) analysis (BMC Oral Health)

**Purpose.** Reproduce Hedges g (± 95% CI) for key pairwise contrasts (CE vs CS/VS within each framework) under an **intention-to-treat (ITT)** approach.

## Expected data format
Columns (case-insensitive):
- `CORE`    — framework (e.g., trinia, zantex)
- `VENEER`  — veneering material; accepted synonyms are mapped: ce→ceramage, cs→cerasmart, vs→varseosmile
- `PTF`     — 0 = not a pre-test failure; 1 = pre-test failure
- `MPa`     — shear bond strength

**ITT rule.** If `PTF==1`, the analysis sets `MPa_ITT = 0`.

## How to run (Google Colab)
1. Open Colab → create a new notebook.
2. Copy/paste the entire content of `S1_Code_Hedges-g_ITT_Colab.py` into one cell and run it.
3. Upload your dataset when prompted (Excel .xlsx/.xls or .csv).
4. The script prints the table and saves **`S_Hedges-g_ITT_key-contrasts.csv`** for download.

## Output
- Hedges g with 95% CI for **CE vs CS** and **CE vs VS** within each framework.
- A suggested one-line sentence for the *Results* section.
- CSV output: `S_Hedges-g_ITT_key-contrasts.csv` (BMC-ready).

## License
CC BY 4.0 (https://creativecommons.org/licenses/by/4.0/)
