# Supplementary material for: Veneer type determines shear bond strength to CAD/CAM multilayer glass-fiber–reinforced polymer frameworks after thermomechanical aging
Source: BMC Oral Health. 2025 Dec 7;26:70. doi: 10.1186/s12903-025-07247-w (PMC12797663; doi:10.1186/s12903-025-07247-w)
Supplement: Supplementary file 3 — Supplementary Material 3. [file 12903_2025_7247_MOESM3_ESM.csv]

Sample_ID	Id	Core	Veneer	Ptf	Mpa	Time-cycle	Event	Unnamed: 7	Ptf=premature test failure	Unnamed: 9	Mpa_itt
1	t-ce-1	trinia	ceramage	0	11.42	240000	0		0	no	11.42
2	t-ce-2	trinia	ceramage	0	7.03	240000	0		1	yes	7.03
3	t-ce-3	trinia	ceramage	0	14.74	240000	0				14.74
4	t-ce-4	trinia	ceramage	0	9.95	240000	0		event		9.95
5	t-ce-5	trinia	ceramage	0	18.82	240000	0		1	fractured/debonded	18.82
6	t-ce-6	trinia	ceramage	0	11.17	240000	0		0	completed aging without failure	11.17
7	t-ce-7	trinia	ceramage	0	14.52	240000	0				14.52
8	t-ce-8	trinia	ceramage	0	12.26	240000	0				12.26
9	t-ce-9	trinia	ceramage	0	13.02	240000	0				13.02
10	t-ce-10	trinia	ceramage	0	12.96	240000	0				12.96
11	t-ce-11	trinia	ceramage	0	15.15	240000	0				15.15
12	t-ce-12	trinia	ceramage	0	12.53	240000	0				12.53
13	t-ce-13	trinia	ceramage	0	8.96	240000	0				8.96
14	t-ce-14	trinia	ceramage	0	12.89	240000	0				12.89
15	t-cs-1	trinia	cerasmart	0	14.12	240000	0				14.12
16	t-cs-2	trinia	cerasmart	0	11.26	240000	0				11.26
17	t-cs-3	trinia	cerasmart	0	13.25	240000	0				13.25
18	t-cs-4	trinia	cerasmart	0	15.56	240000	0				15.56
19	t-cs-5	trinia	cerasmart	0	11.77	240000	0				11.77
20	t-cs-6	trinia	cerasmart	0	11.54	240000	0				11.54
21	t-cs-7	trinia	cerasmart	0	16.02	240000	0				16.02
22	t-cs-8	trinia	cerasmart	0	11.52	240000	0				11.52
23	t-cs-9	trinia	cerasmart	0	12.47	240000	0				12.47
24	t-cs-10	trinia	cerasmart	0	13.68	240000	0				13.68
25	t-cs-11	trinia	cerasmart	1	0.0	50731	1				0.0
26	t-cs-12	trinia	cerasmart	1	0.0	82645	1				0.0
27	t-cs-13	trinia	cerasmart	1	0.0	120008	1				0.0
28	t-cs-14	trinia	cerasmart	1	0.0	240000	1				0.0
29	t-vs-1	trinia	varseosmile	0	10.25	240000	0				10.25
30	t-vs-2	trinia	varseosmile	0	10.06	240000	0				10.06
31	t-vs-3	trinia	varseosmile	0	10.55	240000	0				10.55
32	t-vs-4	trinia	varseosmile	0	13.53	240000	0				13.53
33	t-vs-5	trinia	varseosmile	0	13.84	240000	0				13.84
34	t-vs-6	trinia	varseosmile	0	10.37	240000	0				10.37
35	t-vs-7	trinia	varseosmile	0	12.45	240000	0				12.45
36	t-vs-8	trinia	varseosmile	0	13.05	240000	0				13.05
37	t-vs-9	trinia	varseosmile	0	14.29	240000	0				14.29
38	t-vs-10	trinia	varseosmile	0	12.43	240000	0				12.43
39	t-vs-11	trinia	varseosmile	1	0.0	166100	1				0.0
40	t-vs-12	trinia	varseosmile	1	0.0	240000	1				0.0
41	t-vs-13	trinia	varseosmile	1	0.0	90000	1				0.0
42	t-vs-14	trinia	varseosmile	1	0.0	150398	1				0.0
43	z-ce-1	zantex	ceramage	0	16.5	240000	0				16.5
44	z-ce-2	zantex	ceramage	0	17.01	240000	0				17.01
45	z-ce-3	zantex	ceramage	0	16.6	240000	0				16.6
46	z-ce-4	zantex	ceramage	0	12.11	240000	0				12.11
47	z-ce-5	zantex	ceramage	0	9.73	240000	0				9.73
48	z-ce-6	zantex	ceramage	0	13.94	240000	0				13.94
49	z-ce-7	zantex	ceramage	0	11.85	240000	0				11.85
50	z-ce-8	zantex	ceramage	0	12.97	240000	0				12.97
51	z-ce-9	zantex	ceramage	0	12.17	240000	0				12.17
52	z-ce-10	zantex	ceramage	0	10.19	240000	0				10.19
53	z-ce-11	zantex	ceramage	0	16.01	240000	0				16.01
54	z-ce-12	zantex	ceramage	0	10.41	240000	0				10.41
55	z-ce-13	zantex	ceramage	0	13.23	240000	0				13.23
56	z-ce-14	zantex	ceramage	0	12.23	240000	0				12.23
57	z-cs-1	zantex	cerasmart	0	16.09	240000	0				16.09
58	z-cs-2	zantex	cerasmart	0	9.73	240000	0				9.73
59	z-cs-3	zantex	cerasmart	0	14.15	240000	0				14.15
60	z-cs-4	zantex	cerasmart	0	10.96	240000	0				10.96
61	z-cs-5	zantex	cerasmart	0	12.17	240000	0				12.17
62	z-cs-6	zantex	cerasmart	0	16.09	240000	0				16.09
63	z-cs-7	zantex	cerasmart	0	9.71	240000	0				9.71
64	z-cs-8	zantex	cerasmart	0	14.25	240000	0				14.25
65	z-cs-9	zantex	cerasmart	0	10.96	240000	0				10.96
66	z-cs-10	zantex	cerasmart	0	12.17	240000	0				12.17
67	z-cs-11	zantex	cerasmart	1	0.0	112224	1				0.0
68	z-cs-12	zantex	cerasmart	1	0.0	50000	1				0.0
69	z-cs-13	zantex	cerasmart	1	0.0	179057	1				0.0
70	z-cs-14	zantex	cerasmart	1	0.0	240000	1				0.0
71	z-vs-1	zantex	varseosmile	0	9.92	240000	0				9.92
72	z-vs-2	zantex	varseosmile	0	9.99	240000	0				9.99
73	z-vs-3	zantex	varseosmile	0	11.26	240000	0				11.26
74	z-vs-4	zantex	varseosmile	0	7.19	240000	0				7.19
75	z-vs-5	zantex	varseosmile	0	12.3	240000	0				12.3
76	z-vs-6	zantex	varseosmile	0	11.4	240000	0				11.4
77	z-vs-7	zantex	varseosmile	0	11.9	240000	0				11.9
78	z-vs-8	zantex	varseosmile	0	11.51	240000	0				11.51
79	z-vs-9	zantex	varseosmile	0	9.5	240000	0				9.5
80	z-vs-10	zantex	varseosmile	0	12.24	240000	0				12.24
81	z-vs-11	zantex	varseosmile	0	11.92	240000	0				11.92
82	z-vs-12	zantex	varseosmile	0	8.7	240000	0				8.7
83	z-vs-13	zantex	varseosmile	0	4.14	240000	0				4.14
84	z-vs-14	zantex	varseosmile	1	0.0	240000	1				0.0
